# Supplementary material for: The Use of Golf Carts as On-Course Transportation During Competitive Golf Events: A Scoping Review
Source: Sports Med. 2025 Nov 18;56(1):117–36. doi: 10.1007/s40279-025-02354-8 (PMC12913357; doi:10.1007/s40279-025-02354-8)
Supplement: Supplementary file 1 — Supplementary file1 (XLSX 46 KB) [file 40279_2025_2354_MOESM1_ESM.xlsx]

## Sheet: Sheet1
	Publication Characteristics					Methodology					Findings				Appraisal
	Authors	Year	Publication	Title	Origin	Study Design	Summary of Aims	Subjects	Setting	Golf Level	Key Findings	Detailed Findings	Additional Findings	Conclusions	Strengths	Weaknesses	Derived Theme A	Derived Theme B
	Broman et al	2004	Aging Clinical and Experimental Research	Golf: A high-intensity interval activity for elderly men	Sweden	Cohort/Case-control study	Quantify exercise intensity during golf in young, middle-aged, and elderly men on an average 18-hole course.	19 male golfers, divided by age: young (6), middle-aged (7), elderly (6).	Amateur golf across age groups	Amateur	Golf intensity ranges from low for young players to high for elderly. Elderly golfers spent 70% of time at or above 70% max HR. Weight and glucose levels fell similarly across age groups.	Walking an 18-hole golf course requires a substantially greater metabolic output for elderly vs middle-aged and younger golfers. Elderly golfers (69-80y) spent 70% of time at or above 70% max HR, compared to 30% of the time for middle-aged (40-58y), and 6% of the time for the young (21-32y).	Promote golf among elderly as high-intensity activity; refine training programs for older populations.	Golf intensity varies significantly with age; walking an 18-hole course provides substantial health benefits, particularly for the elderly.	Detailed physiological data collection, focus on age-specific variations in exercise intensity.	Small sample size; limited geographical representation.	Physical demands of golf
	Zoffer	2022	Nutrients	Competitive Golf: How Longer Courses Are Changing Athletes and Their Approach to the Game	USA	Narrative review	Examine the impact of longer golf courses on physical demands and nutrition strategies for competitive players.	55 articles reviewed	Competitive golf	Amateur & professional	Longer courses demand greater aerobic fitness; walking accounts for most energy expenditure. Ergogenic aids like hydration and caffeine can boost performance.	1. Longer courses demand greater aerobic fitness; walking accounts for most energy expenditure. 2. Existing evidence about energy expenditure are becoming obsolete because the demand is increasing as courses get longer. 3. Aerobically trained men with lower body weight were better acclimatized, tolerated heat stress better and had slower onset of fatigue. 4. Improving aerobic fitness and carbohyd…	Tailored nutrition plans emphasizing carbohydrates and hydration for extended aerobic demands. Being aerobically trained to a higher degree is advantageous specifically. due to the energy demands of walking the course.	Competitive golf requires updated nutritional and training approaches to meet increased physical demands. Being aerobically trained to a higher degree is advantageous specifically. due to the energy demands of walking the course.	Highlights a gap in literature, connects energy demands to course length.	Relies on secondary data; no direct experimentation or participant feedback.	Physical demands of golf	Nutrition
	Odabas & Gercek	2022	Annals of Applied Sport Science	In-Game Physiological Responses of Young Elite Male and Female Golf Players	Turkey	Cohort/Case-control study	Compare physiological responses (heart rate, energy expenditure) between young male and female elite golfers during 18 holes.	25 elite golfers (11 females, 14 males), aged 17.76±2.05 years, handicap ≤10.	Competitive young golfers	Amateur & professional	Female players exhibited higher heart rate and energy expenditure but similar perceived exertion rates compared to males.		Suggest separate categories for male and female players despite adjusted course lengths for females.	Female golfers face higher physiological demands despite shorter courses.	Comprehensive physiological assessment, gender comparisons with elite players.	Limited to young elite players; lacks generalizability to older or non-elite populations.	Physical demands of golf	Cognitive demands of golf
	Willis et al	2024	Journal of Sport and Health Science	Older Adult Compendium of Physical Activities: Energy costs of human activities in adults aged 60 and older	USA	Systematic review	Develop a compendium of energy costs for older adults, providing MET60+ values specific to their lower metabolic rates.	68 articles reviewed; participants aged ≥60 years.	Older adult golf	Amateur	Developed MET60+ values for older adults to provide more accurate energy expenditure estimates. Golf (walking, pulling clubs) = 4.3 METs		Use MET60+ values in physical activity planning for older adults to improve health and activity engagement.	The compendium provides a valuable tool for accurately assessing energy demands in older adults.	Broad coverage of energy expenditure data, improved accuracy for older populations.	Relies on secondary data, limiting insight into specific activities like golf.	Physical demands of golf
	DP World Tour, EDGA	2024	Leaders in Sport	The G4D Tour	UK	Policy document	Highlight the G4D Tour’s role in promoting inclusivity for disabled golfers through professional-level events.	N/A	Inclusive golf events	Amateur & professional	The G4D Tour has significantly increased participation among disabled golfers, promoting physical and mental health benefits.		Expand and sustain inclusive golf initiatives to encourage diversity and challenge stereotypes.	The G4D Tour enhances accessibility and visibility for disabled golfers, aligning them with able-bodied professionals.	Strong impact on participation and inclusivity.	Limited evaluation of long-term health or social outcomes for participants.	Inclusion & accessibility
	Piil et al	2021	Temperature	Proposed framework for forecasting heat-effects on motor-cognitive performance in the Summer Olympics	Denmark	Conceptual framework	Develop a framework to analyze heat effects on motor-cognitive performance and provide mitigation strategies.	N/A	Generalized across sports	N/A	Environmental heat stress affects motor-cognitive performance differently across sports. Heat adaptation strategies and hydration mitigate performance losses.		Apply predictive models to specific sports; implement heat-mitigation measures in preparation for future Olympic events.	Framework helps predict environmental impact on performance and offers heat mitigation strategies.	Lacks experimental validation; relies on hypothetical scenarios and models.		Physical demands of golf	Cognitive demands of golf
	UK Government	2010	Research Ethics Review	The Equality Act, 2010	UK	Policy document	Original document outlining requirment of equality under the law	N/A		N/A	The Equality Act enforces inclusive practices			Enforces ethical standards to enhance accessibility and inclusivity across domains.			Inclusion & accessibility	Legal
	Supreme Court of the US	2001	Supreme Court Syllabus	PGA Tour, Inc. v. Martin	USA	Legal case analysis	Examine the application of the Americans with Disabilities Act (ADA) to PGA Tour rules and its implications for inclusivity.	N/A	Professional golf	Professional	The Supreme Court ruled that allowing a disabled player to use a cart did not fundamentally alter the nature of PGA tournaments.		The ruling highlights the importance of reasonable accommodations to ensure equal access in sports.	ADA application in golf demonstrates balance between competition integrity and accessibility for disabled athletes.	Limited to legal principles; lacks exploration of broader inclusion challenges in professional sports.		Inclusion & accessibility	Competitive fairness, legal
	Sell et al	2008	Conference Paper	Physical Activity-Related Benefits of Walking During Golf	USA	Cohort/Case-control study	Assess the physiological demands of golf under walking and cart-riding conditions.	Single male participant, 43 years old.	Amateur recreational golf	Amateur	Walking while carrying clubs increased energy expenditure and heart rate significantly compared to cart riding. Walking aligns with physical activity recommendations.		Promote walking during golf as a means to achieve health benefits.	Walking while golfing can help individuals meet recommended physical activity levels.	Detailed physiological metrics; highlights health benefits of golf as exercise.	Limited participant sample; no comparison across demographic groups or course conditions.	Physical demands of golf
	Lyerly	2011	American College of Sports Medicine	Golf: The Effect of Walking versus Riding on Energy Expenditure	USA	Cohort/Case-control study	Determine energy expenditure differences between walking and riding 9 holes of golf.	16 participants, average age 38 years, 50% male.	Recreational golf	Amateur	(Abstract only) Walking expends twice as many calories as riding. Walking twice a week meets minimum caloric requirements for health benefits.	(Abstract only) Walking expends twice as many calories as riding. Walking 9 holes of golf yielded a caloric expenditure of 710.46±44.11 kcal (7.66±0.29 kcal/kg), which was greater than the caloric expenditure of 357.63±22.12 kcal (3.88±0.18 kcal/kg) yielded while riding (P<0.0001).	Encourage walking during golf to enhance physical activity; promote as a health intervention.	Walking during golf significantly contributes to weekly activity guidelines for health benefits.	Randomized data collection with energy expenditure metrics.	Small sample size; focused only on short-term caloric expenditure.	Physical demands of golf
	England Golf	2021	England Golf Policy Update	Buggy Policy – Including Disabled People	UK	Policy document	Provide guidance on reasonable adjustments for buggy use in golf courses to include disabled players.	N/A	Disabled players must have equal access to courses using reasonable adjustments for buggy use. Restrictions should be clearly outlined based on weather, turf conditions, and accessibility.	Amateur	Establish detailed buggy-use policies considering inclusivity, weather, and turf management.	Golf facilities should accommodate disabled players with clear buggy policies to ensure accessibility.	Provides a framework for inclusivity and adjustments to course policies.	Lacks empirical data or case examples to validate recommendations.			Inclusion & accessibility
	U.S. Supreme Court	2001	Supreme Court Opinion	PGA TOUR, Inc. v. Casey Martin	USA	Legal case analysis	Analyze the ADA application in allowing a disabled golfer to use a buggy during professional tournaments.	N/A	The Supreme Court ruled in favor of allowing Casey Martin to use a buggy in PGA tournaments as it does not fundamentally alter the nature of the game.	Professional	Encourage professional sports to adopt ADA-compliant accommodations without compromising competitive fairness.	Accommodating disabilities within professional sports must balance inclusivity and competition integrity.	Landmark legal ruling on disability rights in professional sports.	Limited to legal principles and lacks implementation strategies for other sports contexts.	Review of cognitive effects of dehydration across age groups, focusing on biological pathways.	Relies on secondary data and lacks experimental trials for validation.	Inclusion & accessibility	Competitive fairness, legal
	Jeffrey D. Jackson, et al.	2009	American Journal of Sports Medicine	Golf After Total Knee Arthroplasty	USA	Cohort/Case-control study	Assess golf participation and mobility post-total knee arthroplasty (TKA) among patients.	93 patients who underwent TKA, aged 44–79 years.	TKA significantly reduced pain while golfing; most participants returned to golf within 6 months. However, walking the course decreased post-TKA, with most patients opting for a cart.	Amateur	Increase patient education about health benefits of walking post-TKA; develop tailored rehabilitation programs for golfers.	TKA alleviates pain and allows for continued golf participation, though walking rates decline.	Large sample for a case series, detailed survey responses on post-surgery golf activity.	Limited to TKA patients; findings may not generalize to other orthopedic conditions or broader golfing populations.	Synthesizes EMG data for practical application in golf injury management.	Lacks primary experimental data; focused primarily on review findings.	Inclusion & accessibility	Health & wellbeing
	Justice John Paul Stevens	2001	Supreme Court Opinion	PGA TOUR, Inc. v. Casey Martin (Majority Opinion)	USA	Legal case analysis	Determine whether the ADA protects a disabled professional golfer’s right to use a cart during PGA tournaments.	N/A	Allowing cart use aligns with ADA guidelines, as it does not fundamentally alter tournament fairness, especially given the athlete’s disability.	Professional	Broader application of ADA in sports, emphasizing reasonable accommodations without compromising competitive standards.	ADA ensures that disabled athletes have access to professional sports, setting a precedent for future cases.	Comprehensive legal analysis of ADA applicability in professional sports.	Focused on a single case; implementation in varied sports settings remains unclear.	Direct measurement of metabolic demand, practical insights for heart disease patients.	Small sample size; limited demographic diversity.	Inclusion & accessibility	Competitive fairness, legal
	Watson	2008	American Journal of Preventive Medicine	Golf Cart–Related Injuries in the U.S.	USA	Epidemiological study	Analyze national trends and causes of golf cart-related injuries in the U.S.	147,696 U.S. emergency department cases from 1990–2006.	Injuries increased by 132% over 17 years. Most injuries occurred in sports facilities, with children (31%) frequently affected. Falling/jumping from carts was the leading cause. Fractures and concussions were more severe injury types.	Amateur	Improve golf cart safety features (e.g., seat belts, brakes) and regulate golf cart use in public and recreational areas.	Golf cart-related injuries are a significant public health concern, requiring regulatory intervention and safety measures.	Nationwide data provide strong evidence of trends; addresses a critical safety issue in recreational settings.	Lacks intervention strategies or specific recommendations tailored to different demographics.	Practical, actionable recommendations for golf club policy improvements.	No empirical data or case studies to support the recommendations provided.	Safety & injury risk
	Forestier & Nougier	1998	Neuroscience Letters	The Effects of Muscular Fatigue on the Coordination of a Multijoint Movement	France	Experimental study	Investigate the neuromuscular adaptations to fatigue during multijoint motor tasks.	6 expert handball players aged 20–27 years.	Fatigue disrupts motor coordination, leading to compensatory strategies that prioritize movement rigidity over flexibility.	Amateur & professional	Explore fatigue management strategies in athletic training to optimize motor performance under fatigue.	1) Neuromuscular system compensates for fatigue through rigidity, impacting task accuracy. 2) Fatigue significantly reduced the number of successful trials in a multijoint throwing task (accuracy dropped from 77% to 57%). 3) Reaction time (RT) and movement duration (MD) increased under fatigue conditions. 4) Highlights the importance of understanding fatigue effects in activities requiring precis…	Controlled experimental conditions; detailed kinematic and temporal analyses of fatigue effects.	Small sample size; findings may not generalize to other sports or age groups.	Controlled experimental design with clear measurement of fatigue and task interference.	Small sample size; limited generalizability to complex real-world motor-cognitive tasks.	Physical demands of golf
	Wilson & Morley	2003	European Journal of Clinical Nutrition	Impaired Cognitive Function and Mental Performance in Mild Dehydration	USA	Narrative review	Discussion of the impact of mild dehydration on cognitive function.	N/A	N/A	N/A	Dehydration impairs mental performance, especially memory, visuomotor skills, and cognitive reaction time. Older subjects are particularly vulnerable.		Promote hydration awareness programs to mitigate cognitive decline, especially in aging populations.	Mild dehydration significantly impairs cognitive functions, necessitating targeted intervention strategies.	Review of cognitive effects of dehydration across age groups, focusing on biological pathways.	Relies on secondary data and lacks experimental trials for validation.	Nutrition	Cognitive demands of golf
	McHardy & Pollard	2005	British Journal of Sports Medicine	Muscle Activity During the Golf Swing	Australia	Literature review	Review muscle activity patterns during the golf swing to inform injury prevention and improve athletic performance.	Reviewed EMG studies of various muscle groups during golf swings. 15 articles were reviewed.	Golf-specific muscle mechanics	Amateur & professional	The golf swing involves complex muscle activation patterns. Key muscles include the trapezius, pectoralis major, and gluteus maximus. Proper technique is critical for injury prevention.		Use EMG analysis to develop targeted strength and rehabilitation programs for golfers.	Understanding swing mechanics can improve performance and reduce injury risk.	Synthesizes EMG data for practical application in golf injury management.	Lacks primary experimental data; focused primarily on review findings.	Physical demands of golf
	Dobrosielski et al	2002	Journal of Cardiopulmonary Rehabilitation	The Metabolic Demand of Golf in Patients with Heart Disease and Healthy Adults	USA	Experimental study	Evaluate the metabolic demands of golf in patients with heart disease and healthy adults.	20 male participants, 10 with heart disease, aged 49–78 years.	Recreational golf	Amateur	Golf provides moderate exercise (4.1 METs) for heart patients, with variability based on terrain and individual fitness. Patients with lower capacity should consider carts to avoid exceeding safe exertion levels.	The average MET for 9 holes of golf in this group of men with HD (4.1 MET) was similar to that previously reported value of 4.3 METs. Whereas the average MET responses were similar between the healthy & heart disease groups, when expressed relative to peak oxygen consumption, on average, patients with HD worked at a significantly higher percentage of their functional capacity (57%) compared to th…	Tailor golf recommendations based on patient fitness; emphasize use of carts for safety in lower-capacity individuals.	Golf is a suitable leisure activity for moderate cardiovascular benefit, particularly when walking.	Direct measurement of metabolic demand, practical insights for heart disease patients.	Small sample size; limited demographic diversity.	Physical demands of golf	Inclusion & accessibility
	England Golf	2019	England Golf Policy Update	Creating an Equitable Buggy Policy	UK	Policy document	Provide guidance on developing inclusive buggy policies for golf clubs, ensuring compliance with legal requirements.	N/A	Inclusive recreational golf	Amateur	Outlines strategies for inclusive buggy use, including traffic light systems, reduced loops, and designated routes for safe operation during adverse conditions.	Advantages of a policy showing reasonable adjustments: 1) Compliance with legislation, 2) Showing positive action to your members, 3) Reduced risk and liability to the company/club, 4) Increases the value of your annual membership – more opportunities to play, 5) Maintains the habit of disabled and older golfers – increasing the rate of retention, 6) Opportunity to offer golf to visitors more of …	Develop legally robust, inclusive buggy policies tailored to club needs, addressing both safety and accessibility.	Equitable buggy policies increase accessibility and legal compliance for golf clubs.	Practical, actionable recommendations for golf club policy improvements.	No empirical data or case studies to support the recommendations provided.	Inclusion & accessibility	Legal
	Lorist et al	2002	Journal of Physiology	Motor Fatigue and Cognitive Task Performance in Humans	Netherlands	Experimental study	Investigate the mutual interactions between motor fatigue and cognitive task performance in humans.	16 healthy adults (10 males, 6 females), aged 21–44 years.	General cognitive-motor tasks	N/A	Motor fatigue significantly impairs cognitive task performance over time. Increased central command intensity is required to maintain force during fatigue, leading to mutual interference between motor and cognitive functions.	1) Performance in the single-CRT (choice reaction test) condition was relatively stable. However, in the fatiguing dual-task condition, performance levels in the cognitive CRT deteriorated drastically with time-on-task. 2) In the fatiguing dual-task condition the rise in force variability was significantly larger than during the fatiguing submaximal contraction alone. 3) There is a mutual interac…	Consider strategies to manage motor fatigue in cognitive-intensive tasks to maintain performance.	Fatigue-induced interactions between motor and cognitive tasks are significant and can deteriorate performance.	Controlled experimental design with clear measurement of fatigue and task interference.	Small sample size; limited generalizability to complex real-world motor-cognitive tasks.	Physical demands of golf	Cognitive demands of golf
	Smith, Newell & Baker	2012	Journal of Strength and Conditioning Research	Effect of Acute Mild Dehydration on Cognitive-Motor Performance in Golf	UK	Experimental study	Investigate the impact of mild dehydration on motor and cognitive performance in low-handicap golfers.	7 male low-handicap golfers (average age 21 years).	Competitive golf	Amateur	Mild dehydration significantly reduced shot distance, accuracy, and cognitive judgment.	1) Mild dehydration significantly impaired motor performance, expressed as shot distance (114.6 vs. 128.6 m; p , 0.001) and off-target accuracy (7.9 vs. 4.1 m; p = 0.001). 2) Cognitive performance, expressed as the mean error in distance judgment to target increased from 4.2m to 8.9m (p=0.001).	Promote hydration awareness among golfers to maintain cognitive and motor performance.	Mild dehydration significantly impairs cognitive-motor task performance. Mild dehydration can impair distance, accuracy, and distance judgment during golf performance.	Controlled experimental conditions with clear performance metrics.	Small sample size and limited demographic scope.	Physical demands of golf	Cognitive demands of golf, nutrition
	Higdon et al	2012	Sports Biomechanics	Effects of Fatigue on Golf Performance	USA	Cohort/Case-control study	Analyze the effects of golf-specific fatigue on swing mechanics and performance outcomes like club head velocity.	7 recreational golfers (6 males, 1 female).	Recreational golf	Amateur	Fatigue reduced club head velocity by 2.5% but improved shot consistency due to compensatory adjustments in mechanics.	1) Path analysis was used to determine the relationships between fatigue, biomechanical variables, and resultant club head velocity at impact and shot consistency. 2) Golf specific fatigue was associated with a 2.0% and 2.5% reduction in the club head velocity and a 7.1% and 9.4% improvement in the shot consistency, respectively.	Develop fatigue-specific training to optimize swing mechanics and reduce performance variability.	Fatigue impacts biomechanics but compensatory changes can enhance shot consistency under specific conditions.	Comprehensive motion capture and biomechanical analysis.	Small sample size limits generalizability.	Physical demands of golf
	Wells, Elmi & Thomas	2009	Journal of Strength and Conditioning Research	Physiological Correlates of Golf Performance	Canada	Cohort/Case-control study	Identify physiological correlates of golf performance in elite golfers, including flexibility, strength, and endurance.	24 elite Canadian National Golf Team members (15 males, 9 females).	Competitive golf	Amateur & professional	Core strength, flexibility, and balance were significantly correlated with better driving distance, accuracy, and short-game measures.	1) Significant associations between mass, height, body mass index, sit height, arm length, and predicted VO2max and golf measures. 2) Significant correlations were noted between anterior abdominal muscle endurance and driver carry distance (r = 0.38; p=0.04) and average putt distance after a chip shot (r=20.44; p=0.03), between dominant side abdominal muscle endurance and average putt distance af…	Incorporate core and flexibility training into golf performance programs for improved outcomes.	Training programs focusing on physical conditioning improve performance across multiple facets of the game.	Large sample of elite golfers with practical implications for training regimens.	Limited to elite players; findings may not apply to amateur or recreational golfers.	Physical demands of golf
	Vanderbrook et al	2022	Annals of Joint	The Impact of Total Knee Arthroplasty on Golfing Activity	USA	Survey	Assess the impact of total knee arthroplasty (TKA) on golf performance, pain, and participation.	71 TKA patients (average age 70 years).	Recreational golf	Amateur	85% returned to golf within 8 months, with reduced pain and slight improvements in performance. Most continued to use a cart.		Encourage TKA patients to return to golf for physical and mental health benefits.	TKA patients can expect to return to golf with reduced pain and potential improvements in performance.	Large sample and practical insights for post-surgical recovery and golf participation.	Relies on self-reported data; lacks experimental control.	Physical demands of golf	Inclusion & accessibility
	Jayabalan et al	2022	American Journal of Physical Medicine & Rehabilitation	Acute Physiological Effects of Continuous Versus Intermittent Walking During Golf in Knee Osteoarthritis	USA	Cohort/Case-control study	Compare the effects of walking vs. using a golf cart on physical activity levels and joint health in knee osteoarthritis patients.	10 participants with knee OA, 5 control participants.	Recreational golf	Amateur	Walking increased moderate physical activity duration but exacerbated pain and inflammation compared to cart use. Biomarkers of joint stress were elevated in walking conditions.	1) In knee OA participants, walking the course was associated with significantly higher step count and duration of moderate or vigorous physical activity (72.2% vs 32.6% of the round) but did lead to a significant increase in knee joint pain (p< 0.05). 2) Both conditions caused cartilage oligomeric matrix protein and matrix metalloproteinase 13 concentration increases (p< 0.05), but inflammatory …	Use golf carts to enable participation for individuals with knee OA while reducing joint stress and pain.	Walking optimizes physical activity in knee OA but may worsen joint health; carts provide a viable alternative for participation.	Unique focus on OA population with clear comparison of exercise modalities.	Small sample size; findings specific to knee OA patients.	Physical demands of golf	Health & wellbeing
	Hellström	2009	Sports Medicine	Competitive Elite Golf: A Review of the Relationships between Playing Results, Technique and Physique	Sweden	Review article	Review relationships between playing results, technique, and physique among elite golfers.	Literature review of elite golfers’ performance metrics and biomechanical data. 97 sources were reviewed.	Competitive golf	Amateur & professional	Key performance indicators include clubhead speed, spinal rotation, and muscular power; greens in regulation, scrambling, and putting metrics correlate strongly with success.	1) Physical parameters such as anthropometrics, strength and flexibility are associated with skill level and clubhead speed. 2) Fitness training can increase and perhaps decrease the clubhead speed and striking distance, depending on training methods and the player’s fitness and level of skill.	Develop targeted training and assessment programs to optimize biomechanical and physical variables critical for golf performance.	Specific physical and biomechanical factors influence elite golf outcomes.	Comprehensive integration of biomechanical, physiological, and statistical analyses.	Limited to elite players; findings may not apply to amateur or recreational settings.	Physical demands of golf
	Smith	2010	Sports Medicine	The Role of Physiology in the Development of Golf Performance	UK	Review article	Examine the role of physiological factors like aerobic capacity, flexibility, and strength in golf performance.	Review of 1988–2010 literature on physiological demands of golf.	General golf performance	Amateur	Golf involves moderate energy expenditure (4.5 METs) but high physical and cognitive demands, requiring tailored training and nutrition strategies for consistent performance.	1) Attainment of consistent high performance in golf requires effective physical conditioning. 2) Cardiorespiratory, metabolic, hormonal, musculoskeletal and nutritional demands act on the golfer within and between rounds. 3) The ability to walk the course with minimal impact on the mental and/or technical proficiency of the player promotes optimal execution of individual shots. 4) The time taken…	Emphasize comprehensive screening and long-term physiological monitoring for optimizing golf performance.	1) The ability to walk the course with minimal impact on the mental and/or technical proficiency of the player promotes optimal execution of individual shots. 2) Effective physical development is key to consistent high-level golf performance. 3)Minimizing deterioration throughout a round may improve on overall scoring success. 4) Environmental and topographical factors increase the physical deman…	Clear integration of multiple physiological and performance factors into actionable insights.	Lacks experimental validation of proposed frameworks.	Physical demands of golf
	Mumford et al	2016	Medicine & Science in Sports & Exercise	Effect of Caffeine on Golf Performance and Fatigue during a Competitive Tournament	USA	Experimental study	Investigate the effects of caffeine supplementation on performance and fatigue in competitive golf.	12 male golfers, aged 20–55 years, handicaps 3–10.	Competitive golf	Amateur	Caffeine supplementation improved total score, greens in regulation, and driving distance, while reducing fatigue over a 36-hole tournament.		Use caffeine supplements as part of nutritional strategies to enhance performance and reduce fatigue.	Caffeine supplementation significantly enhances performance metrics and reduces fatigue in skilled golfers.	Controlled competitive setting with double-blind, placebo-controlled methodology.	Small sample limits generalizability; findings specific to skilled male golfers.	Nutrition	Cognitive demands of golf
	McGwin Jr et al	2008	Journal of Trauma	Incidence of Golf Cart-Related Injury in the United States	USA	Epidemiological study	Assess national trends and severity of golf cart-related injuries in the U.S.	Analysis of 48,255 golf cart injuries (2002–2005).	Golf and recreational cart use	Amateur	48,255 injuries between 2002-2005. 4.14 per 100,000. 45% occurred in sporting/golf environments. Injuries increased in frequency, with head injuries and fractures most common. Adolescents and older adults are at higher risk.		Implement mandatory safety features (e.g., seat belts) and safety training for golf cart users.	Golf cart-related injuries are a significant public health issue requiring regulatory action.	Large national dataset provides comprehensive insights into injury trends.	Limited to retrospective analysis; lacks detailed exploration of causal mechanisms.	Safety & injury risk
	Torres-Ronda, Sánchez-Medina, González-Badillo	2011	Journal of Sports Science and Medicine	Muscle Strength and Golf Performance: A Critical Review	Spain	Review article	Review the relationship between muscle strength and golf performance and suggest training recommendations.	Review of 45 studies on strength training and golf performance.	General golf performance	Amateur	Muscle strength correlates with clubhead speed, driving distance, and performance metrics. Training programs targeting leg-hip and trunk power improve outcomes.		Focus on resistance training to optimize golf performance; need for better-designed studies.	Strength training, particularly for the legs and core, improves performance metrics like driving distance and accuracy.	Critical evaluation of methodologies highlights gaps and areas for improvement in research.	Lacks experimental validation; limited insight into diverse participant populations.	Physical demands of golf
	Stevenson, Hayes & Allison	2009	Applied Physiology, Nutrition, and Metabolism	The Effect of a Carbohydrate–Caffeine Sports Drink on Simulated Golf Performance	UK	Experimental study	Assess the impact of a carbohydrate-caffeine sports drink on putting performance and cognitive fatigue during simulated golf.	20 male golfers, mean handicap 15, aged 23 ± 4 years.	Recreational golf	Amateur	A sports drink containing caffeine and carbohydrate improved putting accuracy and reduced mental fatigue over simulated golf rounds.		Use carbohydrate-caffeine drinks as a strategy to maintain cognitive and motor performance in golf.	Nutritional interventions improve both physical and cognitive performance in golf.	Simulated environment mimics competitive conditions effectively.	Simulated setting may not fully replicate real-world golfing conditions.	Nutrition	Cognitive demands of golf
	Sorbie et al	2021	International Journal of Golf Science	The Association of Golf Participation With Health and Wellbeing: A Comparative Study	UK	Cohort/Case-control study	Compare physical activity levels, social trust, and wellbeing of golfers to national averages and assess self-efficacy links to golf participation.	337 golfers from UK & South Africa; mean age 45 ± 14 years.	Recreational and amateur golf	Amateur	Golfers report higher social trust and personal wellbeing than general population; golf positively associated with physical activity self-efficacy.		Encourage participation in golf to improve social and personal wellbeing, promote exercise adherence.	Golf provides significant psychosocial benefits and supports adherence to physical activity recommendations.	Large, diverse sample, integrates psychosocial and physical health metrics.	Relies on self-reported data; no causal conclusions.	Physical demands of golf	Inclusion & accessibility
	Zunzer et al	2013	Journal of Sports Sciences	Energy Expenditure and Sex Differences of Golf Playing	Austria	Cohort/Case-control study	Quantify energy expenditure during golf in men and women on hilly and flat courses.	66 golfers (42 males, 24 females); aged 23–75 years.	Recreational golf	Amateur	Golf is a low-intensity, high-volume activity; men expended more energy (926 ± 292 kcal) than women (556 ± 180 kcal). Terrain had no significant impact on energy expenditure.		Promote golf as a health-benefiting low-intensity activity for all demographics.	Golf provides meaningful health benefits even at low intensity, suitable for wide age ranges.	Objective measurements of energy expenditure; diverse participant age and sex.	Limited to recreational settings; short-term data only.	Physical demands of golf	Competitive fairness
	Welsh	2002	Medicine & Science in Sports & Exercise	Carbohydrates and Physical/Mental Performance During Intermittent Exercise to Fatigue	USA	Experimental study	Examine effects of carbohydrate-electrolyte ingestion on physical and mental performance during intermittent high-intensity exercise.	10 participants (5 male, 5 female); regular intermittent high-intensity athletes.	General intermittent sports context	N/A	Carbohydrate supplementation improved endurance, mood, and motor skill accuracy during fatigue.		Promote carbohydrate use for sports requiring endurance and precision, including golf.	Nutritional interventions positively impact both physical and cognitive performance under fatigue.	Randomized crossover design with clear performance metrics.	Limited participant size; findings not specific to golf.	Physical demands of golf	Cognitive demands of golf, nutrition
	Torres-Ronda, Delextrat, González-Bardillo	2014	International SportMed Journal	The Relationship Between Golf Performance, Anthropometrics, Muscular Strength and Power Characteristics in Young Elite Players	Spain	Cohort/Case-control study	Investigate relationships between anthropometric measures, strength, and golf performance among young elite players.	44 male elite golfers; mean age 17.3 ± 2.3 years.	Elite youth golf	Amateur & professional	Driving distance correlated with height, strength, and power. Handicap predicted by drive ball speed and upper/lower body strength.		Include tailored strength and conditioning programs to improve key performance metrics in young golfers.	Strength and power training significantly enhances key golf performance measures like driving speed and distance.	Large elite sample with clear links to training implications.	Limited to elite youth golfers; not generalizable to recreational players.	Physical demands of golf
	Monforte, Smith, Bennett	2022	International Journal of Golf Science	Benefits, Barriers, and Facilitators to Golf Participation Among Disabled People	UK	Review article	Explore benefits, barriers, and facilitators of golf participation for disabled individuals to promote inclusion and accessibility.	18 studies on disabled golf participation reviewed.	Inclusive golf participation	Amateur	Barriers include lack of adapted services, accessibility issues, and societal ableism. Facilitators include free courses, adapted equipment, and social inclusion.	1) Disabled people are excluded from participating in golf due to poor accessibility to some parts of a golf course (e.g., greens and tees) and unavailable equipment (e.g., specialized carts) or appropriate design of cart paths.	Provide subsidized equipment, adapted programs, and raise awareness among golf clubs for inclusion.	Golf participation benefits disabled people’s health and wellbeing, but systemic barriers must be addressed for wider access.	Comprehensive synthesis with practical recommendations for improving inclusivity.	Limited robust empirical data; findings mostly descriptive.	Inclusion & accessibility	Health & wellbeing
	Smith, Callister, Lubans	2011	Journal of Sports Sciences	A Systematic Review of Strength and Conditioning Programs for Golfers	Australia	Systematic review	Evaluate strength and conditioning programs’ effects on fitness and performance in golfers.	13 studies reviewed; male and female golfers of varying ages and skill levels.	General golf performance context	Amateur & professional	Conditioning programs improved clubhead speed, fitness characteristics like balance and flexibility, and reduced injury risk.		Develop golf-specific conditioning programs to optimize fitness and performance outcomes.	Strength and conditioning positively influence performance metrics and reduce golf-related injuries.	Comprehensive review highlights practical applications for golf-specific training.	Limited high-quality studies included; diverse methodologies across reviewed studies.	Physical demands of golf
	Puterbaugh	2011	Current Sports Medicine Reports	A Good Walk Spoiled: On the Disappearance of Golf as an Active Sport in America	USA	Narrative review	Analyze the shift in golf’s nature due to widespread use of motorized carts and its impact on physical activity and safety.	Historical and modern golf trends analyzed.	Recreational golf, general context	Amateur	Increased use of golf carts has reduced golf’s health benefits, increased safety risks, and expanded course sizes, adversely affecting public health and environment.	These changes have resulted in a significant loss in the built environment designed for activity, with negative outcomes because golfers are more overweight and obese than the rest of the population and increased cart usage is making injury and liability increasingly part of golf’s underpinning.	Promote policies limiting cart use and encouraging walking to restore golf’s health benefits.	Transition to motorized golf undermines its potential as a beneficial physical activity.	Comprehensive overview of societal and environmental trends affecting golf.	No empirical data or experimental validation provided.	Physical demands of golf	Safety & injury risk
	Herrmann et al	2024	Journal of Sport and Health Science	2024 Adult Compendium of Physical Activities	USA	Systematic review	Provide updated MET values for adult physical activities, emphasizing standardization and consistency.	701 studies on adult energy expenditure.	General physical activity settings	Amateur	Added 303 new physical activities and refined MET values for adults aged 19–59, offering a comprehensive resource for public health and physical activity research.	MET for golf (walking, carrying clubs) = 4.3, (walking, using power cart) = 3.5	Utilize updated MET values for better accuracy in physical activity research and guidelines.	Comprehensive database improves comparability of energy expenditure across studies.	Extensive database and methodological rigor enhance utility for researchers and policymakers.	Limited to energy expenditure; does not address implementation or health outcomes directly.	Physical demands of golf	Health & wellbeing
	Hierholzer	2016	Graduate Research Theses & Dissertations	Energy Expenditure of Collegiate Golfers in a Competitive Setting	USA	Cohort/Case-control study	Determine energy expenditure of collegiate golfers in tournaments using wearable activity trackers.	8 NCAA golfers (4 male, 4 female), aged 19.3 ± 2.0 years.	Collegiate golf, competitive context	Amateur	Activity trackers overestimated energy expenditure by 22.4% compared to metabolic cart data. Males exhibited higher VO2 max than females.		Improve wearable devices’ accuracy to provide valid data on athletes’ energy expenditure.	Energy expenditure varies significantly between individuals; accurate monitoring tools are essential.	Controlled comparison of wearable trackers vs. metabolic carts; real-world application.	Small sample size; focused on NCAA athletes only.	Physical demands of golf	Competitive fairness
	Horvath et al	2020	Journal of Safety Research	Fun Ride or Risky Transport: Golf Cart-Related Injuries Treated in U.S. Emergency Departments	USA	Epidemiological study	Assess trends and severity of golf cart-related injuries treated in U.S. emergency departments from 2007 to 2017.	156,040 golf cart injuries analyzed using NEISS database.	Golf and recreational settings	Amateur	Injury rates increased across all age groups, particularly for children and seniors. Traumatic brain injuries were notably high in children.	From 2007 through 2017, an estimated 156,040 (95% CI = 102,402–209,679) patients were treated in U.S. EDs for golf cart-related injuries. The average rate of traumatic brain injuries (TBIs) in children (1.62 per 100,000 children) was more than three times that of TBIs in adults (0.52 per 100,000 adults; rate ratio = 2.38; 95% CI = 2.36–2.41) and nearly twice that of TBIs in seniors (1.11 per 100,…	Mandate safety features (e.g., seat belts) and regulate golf cart use to prevent injuries.	Golf cart-related injuries are a growing public health concern, requiring regulatory interventions.	Comprehensive national data provides insights into injury trends and demographics.	Limited to retrospective data; lacks experimental validation.	Safety & injury risk
	Berlin, Cooke, Belski	2023	Nutrients	Nutritional Considerations for Elite Golf	Australia	Narrative review	Review nutrition strategies to optimize performance and recovery in elite golf.	Synthesis of studies on elite golfers’ nutrition and energy demands.	Elite and professional golf	Professional	Pre-, during-, and post-game nutrition, hydration, and supplementation significantly impact performance and recovery. Travel and competition schedules require tailored nutritional strategies.	1) Requires all energy systems to meet the energy demands; explosive golf swing to the distances covered on the golf course. 2) A typical round can take 3 to 5 h depending on number of players, course distance and topology, and the accuracy of players. A golfer can walk up to 10–20 km per round. 3) A tournament golfer will perform over 2000 swings during competition. Forces are built from the gro…	Implement individualized nutrition plans to enhance performance and recovery in elite golf.	Tailored nutritional strategies are crucial for optimizing elite golfers’ performance.	Comprehensive review integrates travel, hydration, and competition demands.	Limited primary data; findings synthesized from existing literature.	Physical demands of golf	Nutrition
	McBride	2000	Perceptual and Motor Skills	Provision of Enabling Technology in Professional Sports	USA	Narrative review	Analyze the use of enabling technologies (e.g., golf carts) in professional sports and their impact on fairness.	N/A - Policy and performance analysis.	Professional golf	Amateur & professional	Use of golf carts provides physical advantages (e.g., energy conservation) for disabled golfers, which may affect competition fairness.	1) Differentiates between 'enabling' technologies (e.g. a golf cart that permits an otherwise unable individual to participate) and 'enhancement' which amplifies skill/performance. 2) Argues that "an individual is advantaged - not merely enabled - by not being required to expend an estimated 1600+ kcal of work". 3) An apparent characteristic of the game of folf is that players are intentionally o…	Develop nuanced policies on technology in professional sports, balancing inclusivity and fairness.	1) Walking a course induces fatigue through energy expenditure. 2) Performance fatigue accrues over a multi-round tournament and accounts for an increase in score variability. 3) The purpose of the multi-round format is to "stratify, stabilize, and reward sustained psychophysiological toughness". Fatigue is a significant source of stratification (parallel with Olympic biathlon events; fatigue eff…	Logical and detailed exploration of technology and sports fairness.	No empirical data; theoretical focus on specific technologies in golf.	Physical demands of golf	Competitive fairness
	Luscombe et al	2017	BMJ Open	A Rapid Review to Identify Physical Activity Accrued While Playing Golf	UK	Review article	Systematically review the physical activity benefits and intensity levels associated with golf.	19 studies reviewed, focusing on adult golfers across various contexts.	Recreational golf, general context	Amateur	Golf provides moderate physical activity, meeting 150-min/week recommendations for many adults. Cart use decreases PA benefits.	1) Distance walked is highly variable depending on the course; values range from 6.4 to 11.3 km for an 18-hole round. 2) Fifty per cent of MET values stated are within the range of moderate intensity (3–5.9). 3) In relation to strength, flexibility and balance, greater strength and range of motion were found in those with higher proficiency. 4) Evidence suggests that use of an electric golf cart …	Encourage walking during golf rounds; explore additional benefits like muscle strengthening and flexibility.	Golf offers measurable health benefits but varies depending on participant demographics and modifiers like cart use.	Comprehensive synthesis of existing studies highlights key benefits of golf as physical activity.	Rapid review approach lacks the rigor of full systematic reviews; diverse methodologies across included studies.	Physical demands of golf	Health & wellbeing
	Conger et al	2024	Journal of Sport and Health Science	2024 Wheelchair Compendium of Physical Activities	USA	Systematic review	Update energy expenditure values for wheelchair-based physical activities to promote health and fitness in disabled populations.	47 studies on wheelchair physical activities reviewed.	Inclusive sports contexts	N/A	Compendium includes 124 activities with MET values, promoting tailored exercise programs for wheelchair users.		Use updated compendium to improve exercise prescription for wheelchair users across various medical conditions.	Wheelchair-based physical activities require tailored MET values to ensure health benefits.	Comprehensive data on MET values for diverse wheelchair activities; practical health applications.	Limited to physical activities; focus excludes broader aspects of accessibility and inclusivity.	Inclusion & accessibility	Health & wellbeing
	Vandervoort et al	2012	International Journal of Golf Science	Golf is a Physical Activity for a Lifetime	Canada	Narrative review	Advocate for golf as a lifelong physical activity, focusing on health benefits and injury prevention for older adults.	Literature review on senior golfers and their physical activity levels.	Recreational golf	Amateur	Golf provides moderate-intensity activity suitable for aging populations, reducing fall risk, and improving health metrics like cholesterol and cardiovascular endurance.		Promote walking during golf and tailored programs for aging golfers to ensure lifelong participation.	Golf supports healthy aging and offers benefits across physical, social, and mental health dimensions.	Focus on aging populations with clear practical applications for maintaining golf participation.	Limited empirical data; generalizations based on review findings.	Physical demands of golf	Health & wellbeing
	Mathers & Grealy	2014	Frontiers in Psychology	Motor Control Strategies and the Effects of Fatigue on Golf Putting Performance	UK	Cohort/Case-control study	Investigate how fatigue affects motor control strategies and putting performance in elite golfers.	6 elite amateur golfers (3 males, 3 females), mean age 19.3 years.	Competitive golf, putting context	Amateur	Fatigue altered motor control strategies, reducing consistency and success in putting, even for elite golfers.	Fatigue was associated with a decrease in the number of putts that were successfully holed, and significant changes in the scaling strategies used.These motor control changes in performance when fatigued were evident in successful putts. Moderate levels of fatigue were influencing the consistency of their performance.	Develop fatigue-resilient motor control strategies for improving putting consistency in competitive contexts.	Fatigue significantly impacts golf putting performance, suggesting targeted training interventions.	Controlled environment with detailed motor control analysis; insights into fatigue-related performance variability.	Small sample size limits generalizability; study focuses only on putting performance.	Physical demands of golf	Cognitive demands of golf
	Martowicz et al	2023	British Journal of Sports Medicine	IOC Framework on Fairness, Inclusion, and Non-Discrimination on Gender Identity	Switzerland	Policy document	Outline the International Olympic Committee’s guidelines for inclusivity and fairness in gender-diverse sports.	N/A - Policy analysis.	Elite sports	N/A	The IOC promotes individualized approaches to gender eligibility, balancing inclusion and competitive fairness. Criteria must consider sport-specific factors while avoiding harm and discrimination.		Adopt sport-specific gender eligibility policies that respect rights, fairness, and inclusion.	Sport-specific policies enhance fairness and inclusivity in elite sports while addressing complex legal and ethical issues.	Holistic policy recommendations informed by stakeholder consultations and human rights considerations.	Non-binding framework relies on individual sports to adopt principles.	Inclusion & accessibility	Competitive fairness, legal
	Guillaume et al	2023	PM&R	The Global State of Play: Demographic Characteristics of Disability Golfers	USA	Epidemiological study	Analyze global demographics and participation patterns in disability golf to identify barriers and opportunities for inclusivity.	1734 golfers with disabilities from 44 countries.	Inclusive golf participation	Amateur	Most participants were middle-aged men from high-GDP countries; barriers for youth, women, and low-income groups persist. Golf carts and adapted equipment were widely used.	1) 1085/1734 (62.6%) of disabled golfers required a golf cart. Association between primary diagnosis and need for a golf cart (X2, p < .001). 2) Proportion of golfers with each diagnosis who required golf cart: neurological impairments (27.4%), amputations below the knee (21.4%), other orthopedic impairments (19.4%). 3) Individuals who are unable to independently ambulate due to lower extremity i…	Enhance inclusivity through targeted outreach and adapted services for underrepresented groups.	Disability golf promotes health and participation, but systemic barriers must be addressed for broader inclusivity.	Comprehensive international dataset highlights barriers and opportunities for inclusivity in disability golf.	Limited to registered golfers in EDGA database; does not capture informal or recreational disability golf.	Inclusion & accessibility
	Murray et al	2017	British Journal of Sports Medicine	The Relationships Between Golf and Health: A Scoping Review	UK	Scoping review	Assess the relationships between golf and physical/mental health and highlight research gaps.	301 studies reviewed from various contexts.	General golf participation context	Amateur	Golf provides moderate-intensity physical activity, improves cardiovascular and respiratory health, and reduces injury risks. Mental health benefits are underexplored.		Promote golf as a health-promoting activity; prioritize injury prevention and mental health research.	Golf offers significant physical and social benefits, with potential mental health advantages.	Broad and comprehensive review identifies key themes and areas for further research.	Limited high-quality data for mental health impacts; lack of causal evidence.	Physical demands of golf	Health & wellbeing
	O’Donnell et al	2024	Sports Medicine	Nutrition and Golf Performance: A Systematic Scoping Review	UK	Scoping review	Explore the relationship between nutrition and golf performance, identifying gaps for future research.	82 studies reviewed, focusing on nutrition and golf.	Recreational and professional golf	Amateur & professional	Nutrition influences energy levels, cognitive function, and recovery. Current literature lacks comprehensive golf-specific studies.	1) Golf provides moderate aerobic physical activity (approx 4.5 METs). 2) Golfers may experience fatigue especially late in the round; this is in part attributable to decreases in blood glucose. 3) Consuming appropriate carbohydrate and protein prior to a round can increase performance and perception of fatigue. 4) Dehydration is associated with poorer cognitive function, raised core body tempera…	Develop golf-specific nutritional strategies for energy maintenance, cognitive enhancement, and recovery.	Nutrition significantly impacts golf performance, but research gaps persist in intervention studies.	Clear identification of research gaps and practical implications for nutrition in golf.	Limited experimental data on golf-specific nutritional interventions.	Nutrition	Cognitive demands of golf
	Kettinen et al	2023	BMJ Open Sport & Exercise Medicine	Cognitive and Biomarker Responses in Healthy Older Adults to 18-Hole Golf and Walking	Finland	Cohort/Case-control study	Investigate cognitive and biomarker responses to golf and walking in older adults to assess health benefits.	25 older golfers (mean age 69 years).	Recreational golf, walking	Amateur	Golf and walking improve cognitive function without significant changes in biomarkers like BDNF or CTSB. Nordic walking enhances executive functions more than golf.		Promote aerobic exercises like golf and walking for cognitive health in aging populations.	Age-appropriate aerobic exercises, including golf, enhance cognitive function in older adults.	Controlled real-world design with detailed cognitive testing provides actionable insights.	Small sample size limits broader applicability; biomarkers showed no significant changes.	Physical demands of golf	Health & wellbeing
	Schiappa	2001	Argumentation and Advocacy	What Is Golf?: Pragmatic Essentializing and Definitional Argument in PGA Tour, Inc. V. Martin	USA	Legal case analysis	Analyze how the definition of “golf” was contested in a landmark legal case under the Americans with Disabilities Act.	N/A	Professional golf, legal context	Professional	The case addressed the essentialist vs. pragmatic definitions of golf, focusing on inclusivity and fairness. The court allowed accommodations like golf carts.	Debated whether walking is an essential aspect of golf, with implications for the Americans with Disabilities Act (ADA). 1) Justice Stevens argued that shot-making, not walking, defines golf, supporting the use of a golf cart as a reasonable accommodation. 2) Justice Scalia dissented, emphasizing the PGA Tour’s authority to define the sport’s rules. 3) Ruling reinforced that reasonable accommodat…	Advocate pragmatic definitions that support inclusivity and fairness in sports while respecting core values.	Legal definitions of sports impact inclusivity and fairness; pragmatic approaches encourage better outcomes.	Legal and philosophical exploration of inclusivity in sports definitions.	No empirical data; limited to theoretical exploration.	Inclusion & accessibility	Competitive fairness, legal
	Castaldo et al	2020	Traffic Injury Prevention	Analysis of death and disability due to golf cart crashes in The Villages, Florida: 2011-2019	USA	Epidemiological study	Investigate the causes and outcomes of golf cart crashes in a large retirement community.	875 crashes analyzed over 8 years.	Recreational golf, transport context	Amateur	Golf cart crashes often result in severe injuries or death; lack of safety features like seatbelts is a critical factor.	A total of 875 GC-related crashes occurred, representing an average of 136 crashes, 65 hospitalizations, and 9 dead or disabled annually. Of all crashes, 48% resulted in hospitalization, severe trauma, or death. Of these, ejection occurred in 27%, hospitalization in 55%, and death or disability in 15% of crashes. Virtually all death and disability occurred within the setting of GC used on streets…	Mandate safety features such as seatbelts for golf carts used on public roads.	Golf carts, while convenient, pose significant safety risks in transport contexts.	Comprehensive data from a large community over an extended period.	Limited generalizability; focuses on a single community.	Safety & injury risk
	Wolkodoff, Haase, Pennymon	2022	World Journal of Advanced Research and Reviews	Energy expenditure compared to mental focus & score in three modes of golf transport/play	USA	Cohort/Case-control study	Compare energy expenditure, mental focus, and scoring in golf under different transport modes.	10 golfers, aged 45+.	Recreational golf, transport context	Amateur	Walking modes (pushcart, trolley) yield higher energy expenditure and improved mental focus compared to carts.	1) Walking with a pushcart (PC) resulted in the highest EE (288 kcal/hr), followed by the electric trolley (ET) (236 kcal/hr), and motor cart (MC) (211 kcal/hr). 2)Walking modes classify golf as moderate-intensity physical activity, while MC use is considered low intensity. 3) Mental focus was rated highest with ET (6.63/10), followed by PC (5.67), and lowest with MC (5.01). 4) Scores were slight…	Encourage walking modes to enhance health benefits and mental performance in golf.	Walking while golfing offers moderate-intensity physical activity and better focus than motorized carts.	Detailed metabolic and cognitive data collection with real-world applications.	Small sample size; limited to a single course.	Physical demands of golf	Cognitive demands of golf
	Wells et al	2019	Journal of Sports Sciences	Relationships between Challenge Tour golfers’ clubhead velocity and force-producing capabilities during a countermovement jump and isometric mid-thigh pull	UK	Cohort/Case-control study	Examine how physical capabilities relate to clubhead velocity in elite golfers.	31 elite male golfers.	Elite golf, competitive context	Professional	Vertical jump impulse is a key predictor of clubhead velocity; ground reaction forces play a critical role.		Incorporate jump training and ground force optimization in strength and conditioning programs.	Physical capabilities strongly influence performance metrics like clubhead velocity.	Real-world testing of elite golfers provides practical training insights.	Limited to elite male golfers; may not generalize to other populations.	Physical demands of golf
	Thompsett et al	2022	Nutrition and Health	The effects of three different types of macronutrient feedings on golf performance and levels of fatigue and alertness	USA	Experimental study	Assess the impact of macronutrient intake on golf performance, fatigue, and alertness.	6 male golfers.	Recreational golf	Amateur	Macronutrient feeding strategies including carbohydrate reduced fatigue but had no significant effect on performance or alertness.	Three feeding conditions (carbohydrates [CHO], carbohydrates and protein [COM], zero-calorie control [CON]. No significant differences were found in golf performance. Significant reduction in self-reported fatigue with CHO and COM feedings compared to CON.	Promote balanced nutritional strategies during golf to reduce fatigue and maintain energy levels.	Macronutrient intake mitigates fatigue during golf, although performance impacts are minimal.	Controlled trial with a novel focus on nutrition in golf.	Small sample size; short-term results.	Physical demands of golf	Cognitive demands of golf, nutrition
	Bandiera et al	2024	British Journal of Sports Medicine	Heat-related risk at Paris 2024: A proposal for classification and review of International Federations’ policies	France	Policy document	Summarize heat policies by International Federations for the Paris 2024 Olympics and propose recommendations for heat-related risk mitigation.	N/A	Professional and recreational sports	Professional	Existing thermal indices do not accurately represent athletes’ thermal strain. Many sports at high risk of heat stress lack adequate policies.	1) Golf was categorized as a sport with moderate risk of heat stress at the Paris 2024 Olympics; reflects low physical intensity + long-duration activity, often under outdoor conditions. 2) Provision of shade, cooling stations, fans/mist systems, and ice-slushie drinks considered beneficial. Also beneficial: regular breaks and timetable adjustments during peak heat times to reduce exposure.	Develop thermal indices tailored to athletes and implement effective mitigation strategies.	Accurate heat policies are critical for safeguarding athlete health in high-risk sports contexts.	Comprehensive review of heat policies across sports federations for the Paris 2024 Olympics.	Reliance on currently available policies, which may not be uniformly detailed.	Safety & injury risk
	Nagashima et al	2023	Nutrients	Effects of Continuous Carbohydrate Intake with Gummies during the Golf Round on Interstitial Glucose, Golf Performance, and Cognitive Performance of Competitive Golfers	Japan	Experimental study	Investigate the effects of carbohydrate intake during golf on glucose levels, performance, and cognition in competitive golfers.	11 male competitive golfers.	Competitive golf	Amateur	Continuous carbohydrate intake maintained glucose levels, reduced fatigue, and improved cognitive focus.		Encourage carbohydrate intake during prolonged golf rounds to sustain performance and reduce fatigue.	Carbohydrate intake benefits both physical and mental performance in competitive golf settings.	Controlled trial with robust crossover design ensures high reliability of findings.	Small sample size limits broader applicability; no long-term impact assessment.	Physical demands of golf	Cognitive demands of golf, nutrition
	Cheuvront & Kenefick	2014	Comprehensive Physiology	Dehydration: Physiology, Assessment, and Performance Effects	USA	Narrative review	Review the physiology of dehydration and its effects on exercise performance across different sports.	N/A.	Multi-sport context	N/A	Dehydration exceeding 2% body mass impairs endurance but has minor effects on strength and cognition; dehydration management is context-dependent.	1) Dehydration exceeding 2% of body mass significantly impairs endurance-based activities, which may affect the prolonged walking involved in a round of golf. 2) Strength and power metrics, such as those required for a golf swing, show minor impairments even at higher levels of dehydration. 3) Golfers may experience reduced focus and decision-making quality if discomfort from dehydration becomes …	Dehydration exceeding 2% of body mass significantly impairs endurance-based activities, which may affect the prolonged walking involved in a round of golf. Golfers may experience reduced focus and decision-making quality if discomfort from dehydration becomes distracting. Implement tailored hydration strategies for endurance sports and consider physiological responses specific to sport types.	Dehydration management is crucial for maintaining athletic performance, particularly in endurance sports.	Extensive review highlights the complexity of hydration strategies across sports.	Focuses more on endurance and neglects golf-specific hydration insights.	Physical demands of golf	Cognitive demands of golf, nutrition
	Maas & Hasbrook	2001	Lethbridge University Archives	Media Promotion of the Paradigm Citizen/Golfer: An Analysis of Golf Magazines’ Representations of Disability, Gender, and Age	USA	Qualitative content analysis	Analyze how golf magazines represent disability, gender, and age, focusing on inclusivity and media bias.	N/A	Media representation	Amateur	Media biases reinforce stereotypes about disability and age; inclusive representations remain limited.	1) Golf carts were depicted as tools of convenience, primarily used by older or disabled golfers. 2) Use of carts was occasionally framed as a deviation from “traditional” golf, where walking is idealized. 3) Portrayal of golf carts reflects broader attitudes toward inclusivity in golf, underlining tensions between preserving tradition and modernizing the sport for accessibility	Promote diverse and inclusive media representation in sports communication.	Media plays a significant role in shaping public perceptions of inclusivity in golf.	Unique focus on media’s role in shaping golf inclusivity narratives.	Lacks empirical participant perspectives; entirely media-focused.	Inclusion & accessibility
	Kasper	2023	European Journal of Sport Science	Assessment of activity energy expenditure during competitive golf: The effects of bag carrying, electric or manual trolleys	UK	Cohort/Case-control study	Assess energy expenditure differences during golf based on equipment transport methods (carrying, manual, electric trolleys).	16 high-level amateur golfers.	Competitive golf	Amateur	Energy expenditure was highest with manual trolleys, lowest with electric trolleys. Exertion and heart rate were lower with electric trolleys.	1) The choice of transportation mode does not substantially affect total calories burned during golf but does influence cardiovascular and musculoskeletal load. 2) Electric trolleys may reduce exertion and HR variability, making them ideal for older or less physically fit golfers.	Promote manual trolleys for higher activity levels; consider electric trolleys for reduced exertion.	Transport methods impact energy expenditure and perceived exertion; suitable strategies enhance participation.	Accurate measurements using validated methodologies provide strong evidence.	Small sample size; results may not generalize to recreational players or professionals.	Physical demands of golf	Health & wellbeing
	England Golf	2024	England Golf Policy Documents	Buggies and Transportation: Guidelines for Golf Clubs	UK	Policy document	Provide guidance on equitable use of buggies in golf clubs under Equality Act 2010.	N/A	Recreational and competition golf	Amateur	Sensible buggy use prevents significant course damage. Disabled golfers must receive reasonable accommodations for buggy use.	1) Golf clubs have a legal responsibility under the Equality Act 2010 to ensure accessibility for all players, including making reasonable adjustments to accommodate golfers who need buggies. 2) For competitions, medical exemptions can permit buggy use, even if walking is standard.	Encourage equitable buggy policies while safeguarding course conditions and safety.	Buggy policies must balance inclusivity and course sustainability while adhering to legal frameworks.	Comprehensive legal and practical advice for clubs ensures clarity.	Limited empirical data; mostly policy-focused.	Inclusion & accessibility	Legal
	USGA	2023	USGA	Single Rider Cart Policy for Senior Amateur Championships	USA	Policy document	Provide clubs with guidance on creating fair and equitable buggy policies.	N/A	Competitive golf	Amateur	Policy document providing rules of the use of golf carts as in-round transportation in senior amateur competitions						Inclusion & accessibility	Competitive fairness
	Brennan et al	2024	Sports Medicine	Associations Between Physical Characteristics and Golf Clubhead Speed: A Systematic Review with Meta-Analysis	UK	Systematic review	Examine relationships between physical characteristics and clubhead speed (CHS) in golf.	20 studies; skill levels varied from recreational to professional.	Recreational and professional golf	Amateur & professional	Jump impulse had the strongest correlation with CHS, followed by upper body explosive strength; flexibility showed no significant correlation.		Emphasize training programs targeting jump impulse and upper body explosive strength to improve CHS.	Strong associations between physical traits and CHS inform training priorities for golfers.	Comprehensive analysis with robust methodologies ensures reliability.	Findings focus on CHS and may not account for other golf performance metrics.	Physical demands of golf
	Schauer	2001	Supreme Court Review	The Dilemma of Ignorance: PGA Tour, INC. v Casey Martin	USA	Legal case analysis	Analyze judicial challenges and ignorance in PGA Tour v Casey Martin.	N/A	Professional golf	Professional	Judicial discretion shaped case outcomes, highlighting gaps in legal expertise about golf as a sport and ADA requirements.	1) Casey Martin sued the PGA Tour under the ADA for the right to use a golf cart during tournaments, arguing walking was not essential to golf. 2) The US Supreme Court ruled in favor of Martin, asserting that shot-making, not walking, defines golf’s core. 3) The case emphasized the ADA’s mandate for reasonable accommodations unless they fundamentally alter the activity. The ruling reinforced the …	Enhance judicial understanding of sports contexts to improve decision-making consistency.	Legal rulings on golf under ADA require balancing inclusivity with maintaining the integrity of competition.	Critical analysis of the legal system’s handling of sports cases provides valuable insights.	Limited to theoretical legal analysis without practical application in sports contexts.	Inclusion & accessibility	Competitive Fairness, Legal
	Johnson	2002	The Labor Lawyer	PGA Tour, Inc. v. Martin: The U.S. Supreme Court Misses the Cut on the ADA	USA	Legal case analysis	Critique the U.S. Supreme Court’s ruling on PGA Tour v Martin under the ADA.	N/A	Professional golf	Professional	The ruling expanded ADA interpretations, emphasizing inclusivity but raising concerns about disrupting competitive norms.		Balance ADA compliance with maintaining sports’ integrity to avoid undermining competition rules.	Legal analysis sheds light on how ADA challenges redefine sports participation rules.	Thorough critique highlights potential long-term impacts of the ruling.	Limited practical recommendations for balancing legal and competitive requirements.	Inclusion & accessibility	Competitive Fairness, Legal
	Thomas & Over	1994	The Sport Psychologist	Psychological and Psychomotor Skills Associated with Performance in Golf	Australia	Survey	Identify psychological and psychomotor skills critical to golf performance.	165 male golfers with handicaps 5-27.	Recreational golf	Professional	Skilled golfers exhibit better mental preparation, concentration, fewer negative emotions, and greater psychomotor automaticity.		Develop mental training programs focused on concentration, emotional control, and visualization techniques.	Psychological and psychomotor skills are key to golf success, emphasizing the need for tailored training programs.	Diverse participant pool ensures broader applicability of findings.	Limited to self-reported data; may not capture nuanced skill variations.	Cognitive demands of golf
	Scottish Golf	2023	Scottish Disability Sport Week Report	Exploring Positive Action by Golf Clubs	UK	Policy document	Provide practical steps for golf clubs to foster inclusivity and participation of disabled golfers.	N/A	Recreational golf	Amateur	Small changes, such as improved accessibility and community engagement, enhance inclusivity and participation.		Promote awareness, accessibility, and engagement within the golf community for inclusivity.	Simple actions can significantly improve the experience of disabled golfers in clubs.	Detailed, actionable recommendations for clubs to promote inclusivity.	Lacks empirical validation or quantitative data on impacts.	Inclusion & accessibility	Health & wellbeing
	Scottish Golf	2023	Scottish Golf Buggy Guidelines	Creating a Fair and Equitable Buggy Policy	UK	Policy document	Guide clubs in establishing fair and inclusive buggy policies while considering environmental and safety concerns.	N/A	Recreational and competition golf	Amateur	Risk assessments and reasonable adjustments are key to fair buggy policies. Accessibility for disabled golfers should be prioritized during poor weather or restricted conditions.	1) Golf clubs are encouraged to tailor buggy policies to their unique course topography, weather conditions, and resources while ensuring accessibility for all golfers. 2) Clubs must comply with the Equality Act 2010, providing reasonable adjustments for disabled golfers to ensure they have equitable access to the course.	Implement regular feedback systems and tailor buggy policies to club-specific conditions.	Equitable buggy policies benefit all golfers while ensuring course sustainability and safety. This policy framework provides actionable strategies to balance accessibility, safety, and course sustainability in managing golf buggy use.	Provides thorough guidelines and actionable steps for inclusive policies.	Focuses heavily on policy creation without broader participation data.	Inclusion & accessibility	Legal
	Bennett	2022	Durham University	Beyond the Tee: Navigating the Course: The Player Journey for Golfers with a Disability	UK	Mixed-methods study	Investigate barriers, facilitators, and lived experiences of disabled golfers to understand participation dynamics and impact.	77 disabled golfers (global sample, diverse impairments, ages 20–69).	Recreational and competitive golf	Amateur	Barriers include social exclusion, cost, accessibility, lack of awareness, and stereotypes. Benefits include improved mental health, physical activity, identity reconstruction, and community-building opportunities.		Enhance access to coaching, affordable equipment, and adaptive technologies. Increase representation and promotion of disabled golfers in media.	Golf offers significant physical, social, and psychological benefits for disabled participants when environmental and social barriers are addressed.	Detailed examination of psychological and practical aspects of golf participation. Strong representation of lived experiences of disabled golfers.	Lacks quantitative analysis for broader applicability. Findings rely on a qualitative sample, limiting statistical generalization.	Inclusion & accessibility
